# Supplementary material for: Worldwide Vaccination Willingness for COVID-19: A Systematic Review and Meta-Analysis
Source: Vaccines (Basel). 2021 Sep 24;9(10):1071. doi: 10.3390/vaccines9101071 (PMC8540052; doi:10.3390/vaccines9101071)
Supplement: Supplementary file 1 [file vaccines-09-01071-s001.zip]

Archive with 1 entries (1 files):
- vaccines-1352945-supplementary.pdf
